# Supplementary material for: Object detection in optical imaging of the Internet of Things based on deep learning
Source: PeerJ Comput Sci. 2023 Dec 11;9:e1718. doi: 10.7717/peerj-cs.1718 (PMC10773733; doi:10.7717/peerj-cs.1718)
Supplement: Supplemental Information 1 — Figure 1 presents the key technologies and specific classifications of Internet of Things systems. Figure 2 suggests the current classification of 8 types of tasks in computer vision. Figure 3 displays the core problems of image object detection are classification, localization, size, and shape problems. Figure 4 shows the basic structure of the deep learning model to facilitate the understanding of the calculation process of data input and output in the deep learning model. Figure 5 indicates that convolutional neural networks mainly include input layer, hidden layer, and output layer. Figure 6 reveals the operation of convolutional kernels, which shows the specific operation process of convolutional kernels. It indicates that convolutional kernels mainly learn image features through data matrices, and the size of convolutional kernels determines the size of convolutional layers. Figure 7 is the calculation process of pooling layer. Figure 8 shows the simulation results of a seven layer convolutional neural network model in a simple and significant environment. Figure 9 displays the simulation results of the nine layer convolution neural network model in the complex and significant environment. In the complex and significant environment, the nine layer convolution neural network model with the loss function of cross entropy has higher image target detection precision, intersection and division, and accuracy. Figure 10 suggests the simulation results of the seven layer convolution neural network model in the complex and significant environment. The seven layer convolution neural network model with the loss function of cross entropy has higher precision in image target detection. Figure 11 presents the simulation results of the residual module convolution neural network model in complex and significant environments. The precision and accuracy of image target detection and the number of frames transmitted per second of the residual module convolution neural network mo [file peerj-cs-09-1718-s001.zip]

Archive with 14 entries (13 files):
- data/
- data/Figure 1.vsdx
- data/Figure 10.opj
- data/Figure 11.opj
- data/Figure 12.opj
- data/Figure 2.vsdx
- data/Figure 3.vsdx
- data/Figure 4.vsdx
- data/Figure 5.vsdx
- data/Figure 6.vsdx
- data/Figure 7.vsdx
- data/Figure 8-12.xlsx
- data/Figure 8.opj
- data/Figure 9.opj
