# Supplementary material for: Object detection in optical imaging of the Internet of Things based on deep learning
Source: PeerJ Comput Sci. 2023 Dec 11;9:e1718. doi: 10.7717/peerj-cs.1718 (PMC10773733; doi:10.7717/peerj-cs.1718)
Supplement: Supplemental Information 2 [file peerj-cs-09-1718-s002.zip]

Archive with 3 entries (3 files):
- Convolutional Neural Network Algorithm under Attention Mechanism Target Image Detection Model Pseudocode.txt
- Convolutional Neural Network Simulation Model Pseudocode.txt
- Dataset Source.txt
