# Supplementary material for: Object detection in optical imaging of the Internet of Things based on deep learning
Source: PeerJ Comput Sci. 2023 Dec 11;9:e1718. doi: 10.7717/peerj-cs.1718 (PMC10773733; doi:10.7717/peerj-cs.1718)
Supplement: Supplemental Information 2 [file peerj-cs-09-1718-s002.zip › Convolutional Neural Network Algorithm under Attention Mechanism Target Image Detection Model Pseudocode.txt]

import torch
import torch.nn as nn
import torchvision.models as models

# Define Attention Module
class AttentionModule(nn.Module):
    def __init__(self, in_channels):
        super(AttentionModule, self).__init__()
        # Implement attention mechanism here

    def forward(self, x):
        # Forward pass applying attention mechanism to input feature maps

# Define Attention-based CNN Model
class AttentionCNN(nn.Module):
    def __init__(self, num_classes):
        super(AttentionCNN, self).__init__()
        self.backbone = models.resnet50(pretrained=True)
        # Add attention module on top of ResNet-50 backbone
        
        # Add detection head (multi-task loss functions, etc.)

    def forward(self, x):
        # Forward pass to obtain model predictions
        

# Data loading and preprocessing

# Set Hyperparameters and Optimizer
batch_size = 8
learning_rate = 0.0002
decay_rate = 0.1
decay_steps = 50
weight_decay = 0.0001
num_epochs = 200

# Create Model and Optimizer
device = torch.device("cuda" if torch.cuda.is_available() else "cpu")
model = AttentionCNN(num_classes).to(device)
optimizer = torch.optim.Adam(model.parameters(), lr=learning_rate, weight_decay=weight_decay)
scheduler = torch.optim.lr_scheduler.StepLR(optimizer, step_size=decay_steps, gamma=decay_rate)

# Training Loop
for epoch in range(num_epochs):
    model.train()
    for images, labels in train_dataloader:
        images, labels = images.to(device), labels.to(device)
        
        optimizer.zero_grad()
        outputs = model(images)
        # Calculate loss and perform backward pass
        loss.backward()
        optimizer.step()
        
    # Evaluate model performance on validation set
    model.eval()
    with torch.no_grad():
        # Calculate AP-R40 and other performance metrics on validation set

    # Update learning rate
    scheduler.step()

# Final model evaluation and saving
