# Supplementary material for: Object detection in optical imaging of the Internet of Things based on deep learning
Source: PeerJ Comput Sci. 2023 Dec 11;9:e1718. doi: 10.7717/peerj-cs.1718 (PMC10773733; doi:10.7717/peerj-cs.1718)
Supplement: Supplemental Information 2 [file peerj-cs-09-1718-s002.zip › Convolutional Neural Network Simulation Model Pseudocode.txt]

import tensorflow as tf

# Define a nine-layer convolutional neural network model
def conv_net(inputs):
    # First layer convolution
    conv1 = tf.layers.conv2d(inputs, filters=64, kernel_size=(3, 3), padding='same', activation=tf.nn.relu)
    pool1 = tf.layers.max_pooling2d(conv1, pool_size=(2, 2), strides=(2, 2))

    # Second layer convolution
    conv2 = tf.layers.conv2d(pool1, filters=128, kernel_size=(3, 3), padding='same', activation=tf.nn.relu)
    pool2 = tf.layers.max_pooling2d(conv2, pool_size=(2, 2), strides=(2, 2))

    # Third layer convolution
    conv3 = tf.layers.conv2d(pool2, filters=256, kernel_size=(3, 3), padding='same', activation=tf.nn.relu)

    # Fourth layer convolution
    conv4 = tf.layers.conv2d(conv3, filters=256, kernel_size=(3, 3), padding='same', activation=tf.nn.relu)

   # Fifth layer convolution
    conv5 = tf.layers.conv2d(conv4, filters=512, kernel_size=(3, 3), padding='same', activation=tf.nn.relu)
    pool5 = tf.layers.max_pooling2d(conv5, pool_size=(2, 2), strides=(2, 2))
      # Sixth layer convolution
    conv6 = tf.layers.conv2d(pool5, filters=512, kernel_size=(3, 3), padding='same', activation=tf.nn.relu)

    # Seventh layer convolution
    conv7 = tf.layers.conv2d(conv6, filters=512, kernel_size=(3, 3), padding='same', activation=tf.nn.relu)

    # Eighth layer convolution
    conv8 = tf.layers.conv2d(conv7, filters=512, kernel_size=(3, 3), padding='same', activation=tf.nn.relu)
    pool8 = tf.layers.max_pooling2d(conv8, pool_size=(2, 2), strides=(2, 2))

    # Ninth layer convolution
    conv9 = tf.layers.conv2d(pool8, filters=512, kernel_size=(3, 3), padding='same', activation=tf.nn.relu)

    # Defining the Fully Connected Layer
    flatten = tf.layers.flatten(conv9)
    fc1 = tf.layers.dense(flatten, units=4096, activation=tf.nn.relu)
    fc2 = tf.layers.dense(fc1, units=4096, activation=tf.nn.relu)
    logits = tf.layers.dense(fc2, units=num_classes)

    return logits
# Define loss functions and Adam optimizers
learning_rate = 0.001
num_classes = 20
input_data = tf.placeholder(tf.float32, [None, 512, 512, 3])
labels = tf.placeholder(tf.int32, [None])

logits = conv_net(input_data)
cross_entropy = tf.nn.sparse_softmax_cross_entropy_with_logits(logits=logits, labels=labels)
loss_op = tf.reduce_mean(cross_entropy)
optimizer = tf.train.AdamOptimizer(learning_rate=learning_rate)
train_op = optimizer.minimize(loss_op)

# Training Model
num_epochs = 10
batch_size = 32

with tf.Session() as sess:
    sess.run(tf.global_variables_initializer())

    for epoch in range(num_epochs):
        for step in range(train_data.num_examples // batch_size):
            batch_x, batch_y = train_data.next_batch(batch_size)
            sess.run(train_op, feed_dict={input_data: batch_x, labels: batch_y})

        # Calculate the loss function and accuracy once at the end of each epoch
        loss, acc = sess.run([loss_op, accuracy], feed_dict={input_data: val_data.images, labels: val_data.labels})
        print("Epoch " + str(epoch + 1) + ", Loss= " + "{:.4f}".format(loss) + ", Validation Accuracy= "
   
