# Supplementary material for: Object detection in optical imaging of the Internet of Things based on deep learning
Source: PeerJ Comput Sci. 2023 Dec 11;9:e1718. doi: 10.7717/peerj-cs.1718 (PMC10773733; doi:10.7717/peerj-cs.1718)
Supplement: Supplemental Information 2 [file peerj-cs-09-1718-s002.zip › Dataset Source.txt]

1. In this study, PASCAL VOC 2012 is used as the database to build a dynamic image target detection training model based on convolutional neural network algorithm.

PASCAL , full name is Pattern Analysis, Statistical Modelling and Computational Learning , which is pattern analysis, statistical modeling and computational learning. VOC is called Visual Object Classes, that is, visual object classes. PASCAL VOC Competition is a world-class computer vision challenge, which was initiated by Mark Everingham, Luc Van Gool, Chris Williams, John Winn and Andrew Zisserman, and was held from 2005 to 2012. The competition includes image classification, target detection, target segmentation, human joint point recognition and motion recognition. In 2012, Mark Everingham died and the VOC competition was terminated. The main purpose of PASCAL VOC2012 Challenge is to identify objects in real scenes, which is a supervised learning problem, that is, to provide pictures and corresponding labels, and use these data to realize three tasks of image classification, target detection and recognition, and image segmentation. In these pictures, there are four categories and 20 subcategories of objects. They are:
Person: person
Animal: bird, cat, cow, dog, horse, sheep
Vehicle: aeroplane, bicycle, boat, bus, car, motorbike, train
Indoor: bottle, chair, dining table, potted plant, sofa, tv/monitor

PASCAL VOC database download website: http://host.robots.ox.ac.uk/pascal/VOC/voc2012/index.html


2. In this study, the training model of image target detection based on deep learning attention mechanism and convolutional neural network algorithm is constructed, and the database used is KITTI data set. KITTI data set is the largest evaluation data set of 3D target detection algorithm in the world, which is widely used in computer vision and autonomous driving research. It is jointly published by Karlsruhe Institute of Technology in Germany and Toyota American Technology Center. This data set contains several sub-data sets, including images, lidar point clouds, 3D object bounding boxes, semantic segmentation labels and other information in urban road scenes. It is suitable for target detection, semantic segmentation, depth estimation, autonomous driving and other tasks. Researchers can use KITTI data set to train and test various algorithms to improve the technology in the fields of vehicle autonomous driving and environmental awareness.

Data set download website: https://www.cvlibs.net/datasets/kitti/raw_data.php
